# Supplementary material for: Direct Ink Writing 3D Printing Polytetrafluoroethylene/Polydimethylsiloxane Membrane with Anisotropic Surface Wettability and Its Application in Oil–Water Separation
Source: Polymers (Basel). 2025 Jan 13;17(2):174. doi: 10.3390/polym17020174 (PMC11768408; doi:10.3390/polym17020174)
Supplement: Supplementary file 1 [file polymers-17-00174-s001.zip]

Archive with 1 entries (1 files):
- polymers-3396156-supplementary.pdf
